# Supplementary material for: Long-term effects of environmentally relevant concentrations of silver nanoparticles on major soil bacterial phyla of a loamy soil
Source: Environ Sci Eur. 2018 Aug 31;30(1):31. doi: 10.1186/s12302-018-0160-2 (PMC6132800; doi:10.1186/s12302-018-0160-2)
Supplement: Supplementary file 1 — Additional file 1. [file 12302_2018_160_MOESM1_ESM.xlsx]

## Sheet: Tabelle1
Long-term effects of environmentally relevant concentrations of silver nanoparticles on major soil bacterial phyla of a loamy soil
	Additional Data: Raw Data
Anna-Lena Grün, and Christoph Emmerling
Agent	Concen- tration	Exposure time	relative variations compared to the untreated control [%]
	µg/kg	day	Actinobacteria	Acidobacteria	alpha- Proteobacteria	Bacteroidetes	beta- Proteobacteria
AgPure	0	1	105	97.2	107	100.3	101.8
			93.4	100.7	87.8	97.5	91.7
			99.9	92	108.3	94.6	100.8
			101.6	110.2	96.9	107.6	105.7
AgPure	10	1	113.8	153.5	79.4	107.3	86.3
			117	136.7	117.3	111	87.8
			125.2	156.8	92.9	123.6	79.1
			128.5	128.8	112.5	116.3	90.2
AgPure	100	1	94.3	71.9	96.3	107.5	85.8
			105.2	95.4	104.8	117.5	93.6
			96.8	94.8	129.9	112.6	86.6
			112.3	132.4	125.6	132.1	106.2
AgPure	1000	1	94.2	105.7	116.8	113	100.8
			84	87.5	102.4	125.7	103.8
			101.6	99.4	103.8	114.8	106.1
			121.7	130.1	134.7	124.5	108.3
AgPure	0	7	94.2	90.6	100	95.7	91.4
			93.7	113.7	89.9	103.5	105.5
			105.3	88.7	94.4	95	96.1
			106.8	107	106.6	105.7	107
AgPure	10	7	110.2	90.6	82.2	130.1	68.8
			110.1	82.2	85.8	115.6	66.3
			121.3	81.1	76.9	116.9	71.7
			120.3	102.7	84	134.4	79.8
AgPure	100	7	91.2	68.3	97.1	114.2	78.8
			95	85.2	99.5	122.3	88.6
			105.5	72.5	97.8	110.3	85
			107.1	104.2	103.9	123.7	100.4
AgPure	1000	7	97.7	82.2	86.9	127.2	72.5
			127.7	78.3	97.3	123.2	75.8
			122.2	87	91.8	122.6	80.1
			115.6	106	102.3	126.8	75
AgPure	0	14	103.4	107.2	106.4	105.5	98
			102.6	90.1	88.2	96.3	104.1
			97.1	94.1	97.3	95.9	86.3
			96.9	108.6	108.2	102.3	111.6
AgPure	10	14	95.1	106.8	88.6	86.9	91.2
			123.8	106.1	79.3	89.6	88.8
			112.7	91.7	85	87.6	87.1
			119.9	116.1	101.7	88.8	89.7
AgPure	100	14	112.7	102.4	87.4	97.4	93.5
			123.2	110.5	99.8	102.7	101.6
			115.7	106.5	86.1	88	99.2
			116.1	106.4	98.6	96.2	97.2
AgPure	1000	14	89.6	73.8	68	79.2	76
			82.7	65.5	86	77.1	73.3
			85	82	73.3	85.1	90
			108.1	94.7	88.9	92.9	84.5
AgPure	0	28	96.4	91.1	84.3	96.7	99.7
			111	96.2	98.9	104.7	97.1
			93.7	104.2	113	96.8	99.6
			98.9	108.5	103.8	101.8	103.6
AgPure	10	28	86.4	100.7	104.4	105.4	92.2
			70.1	99.6	108.6	107.2	81.3
			76.6	99.1	103.9	104	81.4
			86.9	95.5	100.7	102.5	88
AgPure	100	28	79.9	92	117.9	100.4	92.9
			75.6	94.4	98.3	101.8	86.8
			78.1	99.4	129.9	100.1	86.5
			80	94.5	105.8	98.7	83.9
AgPure	1000	28	85.4	102.7	117.7	103.5	113.6
			77.9	99.1	106.3	104.4	112.6
			72.8	101.8	108.4	101.2	107.6
			85.8	106.2	109.6	103.1	111.4
AgPure	0	90	90.4	96.2	94.8	95.6	104.1
			103.8	100.6	96.1	99.8	95.5
			110.7	101.3	104.3	101.3	103.9
			95.1	101.9	104.8	103.3	96.5
AgPure	10	90	69.3	67.3	81.5	75.9	69.2
			81.2	71	83.8	82.5	70.5
			66	64.4	81.5	77.4	68.2
			93.9	72	71.7	76.3	71.7
AgPure	100	90	67.2	101.2	74.5	72.8	59.6
			68.9	104	81.6	77.3	66.1
			75.3	108	82.4	76.9	69.8
			93.1	112.8	80.9	82.8	71.6
AgPure	1000	90	63.4	88.2	76.8	74.3	76.4
			65.8	100.3	78.6	76.3	81.3
			60	97.5	80.4	69	77
			70	102.6	66.1	79.8	85.2
AgPure	0	180	98.8	105.2	102.4	97.8	98
			117.4	110.9	107.7	104.8	104.6
			93.9	94.2	88.6	89.3	92.9
			89.9	89.7	101.2	108	104.4
AgPure	10	180	80.6	121.7	75.3	93.3	79.6
			80.4	112.5	84.7	85	84.5
			90.4	129	96.8	92.1	79.4
			76.4	100.1	84.4	88.7	77.8
AgPure	100	180	34.5	123.1	101.1	83.9	72.5
			71.6	97	81.5	82.6	78.3
			89.1	106.1	92.2	90.8	63.1
			66.1	90.7	85.8	85.1	69.2
AgPure	1000	180	92.2	112.8	83.4	90	84.7
			126.3	104.6	76.7	90.6	76.8
			81.2	92.8	76.4	86.9	80.9
			90.3	104.8	85.5	90.1	80.4
AgPure	0	365	93.5	97.1	101.7	101.9	99.3
			101.2	102.1	100.5	101.4	102
			110.9	94.9	97.7	97.4	97.6
			94.3	105.9	100.1	99.3	101.1
AgPure	10	365	98.8	88.7	99.3	95.4	85.8
			111	82.4	98.5	88	86.6
			114.6	86.8	94.3	87.2	84.3
			94.9	84.3	102.5	89	87.9
AgPure	100	365	105.7	96.6	97.5	82.7	83.7
			124.6	95.7	95.8	79.3	83.3
			97.3	83.9	90.4	78	79.8
			98.9	93.9	91.6	77.2	82.9
AgPure	1000	365	83.6	85.8	102.1	75.3	71.5
			98.7	95.9	97.6	82.6	74.9
			86.9	97.3	96.5	76.4	70.5
			99.1	92.6	103.7	73.1	74.7
AgNO3	10	1	106.2	129.8	126.8	116.5	97.4
			83.9	140.3	91.7	116	100.8
			75	119	78.6	124.3	86.9
			70.8	170.3	119	131.5	109.3
AgNO3	100	1	52.4	75.6	79.7	135.6	68.3
			75.7	91	112.3	138.2	66.3
			77.6	92.5	79.4	133.1	63.8
			88.8	154.6	122.6	152.9	79.6
AgNO3	1000	1	144.8	131.1	103.6	131.1	79.9
			138.7	115.6	85.2	126.7	77.5
			133	121.5	106.6	143.1	82.4
			129.7	157.4	124.6	148.3	88.5
AgNO3	10	7	67.2	124.4	81.2	132	100.8
			88.6	108.8	92.9	117.1	83.1
			85.5	110.8	89.3	124.2	89.6
			109.5	103	111.1	127.6	89
AgNO3	100	7	n.A.	106.4	111.9	118.4	109.3
			n.A.	104.9	106.4	122.1	91.6
			n.A.	94.8	99.3	123.4	97.1
			n.A.	108	123.9	128.3	96.3
AgNO3	1000	7	87.6	92.3	107.5	107.8	154.7
			81.7	91.2	105	112.2	141.5
			79.6	108.6	80.7	108.5	138
			108.4	111.8	78.6	116.1	149.9
AgNO3	10	14	114.5	129.7	102.6	97.6	99.3
			108	131.8	93	99.9	98.3
			109	113.4	97.3	95.3	95.7
			111.3	120.7	101.9	101.5	98.3
AgNO3	100	14	99.9	112.8	118.8	104.8	112.4
			104.8	105.8	94.7	97.1	99.8
			82.8	99.3	113.6	102.7	117.9
			88.9	115.6	98	104.4	116.1
AgNO3	1000	14	70.4	109.5	101	95.3	98.5
			79.6	113.3	91.8	93.1	100.2
			74.5	118.9	113.7	98.4	107.4
			65	107.2	113.7	94.8	106.3
AgNO3	10	28	83.9	115.2	135.4	92.3	116.4
			82.2	108	131.1	96.6	102.1
			83.5	103.5	120.1	91.7	114.1
			80.8	114.4	129.4	101.8	110
AgNO3	100	28	82.5	117.7	127.6	91.3	106.1
			101.3	102.8	122.5	107.9	125.5
			97.8	103.6	121.3	101.9	116.6
			74.1	92.8	118	95.3	115.5
AgNO3	1000	28	94.8	105.6	127.8	105.6	107.5
			87.4	93.4	120.6	107.2	108.8
			82.2	107	118	114.7	104.4
			94.3	120.2	122	111.8	107.1
AgNO3	10	90	71.8	90	87.1	78.6	78.5
			78	72.7	82.1	82.6	79.2
			79.4	88.9	80.1	79.5	75.3
			69.6	76.9	78.4	83.1	76.3
AgNO3	100	90	63.6	65.9	79	75.4	86.6
			64.2	70.5	81.1	81.4	92.7
			81.5	66.3	82.6	79.2	83.9
			78.7	75.9	75.7	92.7	84.6
AgNO3	1000	90	75.6	79.2	83.9	87	74.8
			86.2	77.8	84	86.9	68
			100.6	63.2	89.3	79	75.7
			77	53.7	94.5	62.9	66.7
AgNO3	10	180	78.9	100.5	80.4	84	91
			72.8	90.3	75.3	72.2	85.9
			79.6	102.7	80.8	82	86.3
			64.7	80.4	56.7	72.1	79.4
AgNO3	100	180	73.1	90.4	88.8	70.8	89.4
			67.9	73.4	81.8	66.7	82.3
			82.8	92.1	92.3	76.5	87.9
			59.9	85.9	67.2	64.8	82.2
AgNO3	1000	180	79.9	75.5	65.5	109.4	99.8
			81.8	71.4	57.6	121.8	98
			75.8	65.6	51.7	125.9	98.6
			81.2	74.5	62.6	117.8	91.4
AgNO3	10	365	99.5	91.8	117.2	80.6	86.7
			94	91.2	112.8	70.6	81.3
			97.6	93.9	121.3	67.3	83.5
			98.3	100	111.1	78.4	89.3
AgNO3	100	365	88.8	95.5	98.7	94.6	75.1
			80.8	86.6	104.3	94.5	69.2
			94.6	99.8	100	103.4	70.9
			88.6	103	101.1	98.8	72.5
AgNO3	1000	365	68.7	90.5	93.2	85.8	76.6
			70.7	102.2	99.6	89.6	85.4
			81.6	93.2	93.6	80.4	86.2
			82.5	102.3	97.5	78.4	84.4
AgNO3	0	1	105	97.2	107	100.3	101.8
			93.4	100.7	87.8	97.5	91.7
			99.9	92	108.3	94.6	100.8
			101.6	110.2	96.9	107.6	105.7
AgNO3	0	7	94.2	90.6	100	95.7	91.4
			93.7	113.7	89.9	103.5	105.5
			105.3	88.7	94.4	95	96.1
			106.8	107	106.6	105.7	107
AgNO3	0	14	103.4	107.2	106.4	105.5	98
			102.6	90.1	88.2	96.3	104.1
			97.1	94.1	97.3	95.9	86.3
			96.9	108.6	108.2	102.3	111.6
AgNO3	0	28	96.4	91.1	84.3	96.7	99.7
			111	96.2	98.9	104.7	97.1
			93.7	104.2	113	96.8	99.6
			98.9	108.5	103.8	101.8	103.6
AgNO3	0	90	90.4	96.2	94.8	95.6	104.1
			103.8	100.6	96.1	99.8	95.5
			110.7	101.3	104.3	101.3	103.9
			95.1	101.9	104.8	103.3	96.5
AgNO3	0	180	98.8	105.2	102.4	97.8	98
			117.4	110.9	107.7	104.8	104.6
			93.9	94.2	88.6	89.3	92.9
			89.9	89.7	101.2	108	104.4
AgNO3	0	365	93.5	97.1	101.7	101.9	99.3
			101.2	102.1	100.5	101.4	102
			110.9	94.9	97.7	97.4	97.6
			94.3	105.9	100.1	99.3	101.1
